# Supplementary material for: Interpretation of molecular autopsy findings in 45 sudden unexplained death cases: from coding region to untranslated region
Source: Int J Legal Med. 2024 Sep 13;139(1):15–25. doi: 10.1007/s00414-024-03329-6 (PMC11732962; doi:10.1007/s00414-024-03329-6)
Supplement: Supplementary file 1 — Supplementary Material 1 [file 414_2024_3329_MOESM1_ESM.xlsx]

## Sheet: Table S1
Table S1. Candidate genes associated with cardiac diseases
ABCC8
ABCC9
ACAD9
ACADM
ACADS
ACADVL
ACTA2
ACTC1
ACTN2
ACVRL1
ADAMTS10
AGL
AKAP9
ALG10
ALMS1
ANK2
ANKRD1
ASCL1
ATP5F1E
BAG3
BDNF
BMPR1B
BMPR2
BRAF
CACNA1C
CACNA2D1
CACNB2
CALM1
CALM2
CALM3
CALR3
CAMK2G
CASQ2
CAV1
CAV3
CAVIN4
CBL
CDH2
CHRM2
CLCA2
COA5
COL3A1
COL5A1
COL5A2
COL6A1
COL6A2
CPT1A
CPT2
CRYAB
CSRP3
CTF1
CTGF
CTNNA3
DCHS1
DES
DLG1
DMD
DMPK
DNAJC19
DNM1L
DOLK
DPP6
DSC2
DSG2
DSP
DTNA
ECE1
EDN3
EFEMP2
ELN
EMD
ENG
ETFA
ETFB
ETFDH
EYA4
FBN1
FBN2
FGF12
FHL1
FHL2
FHOD3
FKRP
FKTN
FLNA
FLNC
FXN
G6PC
GAA
GATA4
GATA5
GATA6
GATAD1
GDNF
GJA1
GJA5
GJD4
GK
GLA
GLB1
GLRA1
GPD1L
GUSB
HADH
HADHA
HADHB
HCN2
HCN4
HEY2
HFE
HMGCL
HMGCS2
HRAS
HTR2C
ILK
JPH2
JUP
KCNA5
KCND2
KCND3
KCNE1
KCNE2
KCNE3
KCNE5
KCNH2
KCNJ2
KCNJ5
KCNJ8
KCNK17
KCNQ1
KLF10
KRAS
LAMA4
LAMP2
LDB3
LMNA
LRP5
LRRC10
LZTR1
MAOA
MAP2K1
MAP2K2
MED12
MED23
MOG
MRPL3
MT-TI
MT-TL1
MYBPC3
MYH11
MYH6
MYH7
MYL2
MYL3
MYLK
MYLK2
MYO6
MYOM1
MYOZ2
MYPN
NEBL
NEXN
NKX2-5
NOS1AP
NOTCH1
NPPA
NPPA
NRAS
PDLIM3
PDSS2
PHOX2B
PKP2
PLEKHM2
PLN
PPA2
PPP1R13L
PRDM16
PRKAG2
PRKG1
PSEN1
PSEN2
PTPN11
RAB3GAP1
RAF1
RANGRF
RBM20
RET
RYR2
SCN10A
SCN1B
SCN2B
SCN3B
SCN4B
SCN5A
SCO2
SDHA
SEMA3A
SGCD
SHOC2
SKI
SLC22A5
SLC25A10
SLC25A3
SLC37A4
SLC4A3
SLC6A4
SLMAP
SMAD3
SMAD9
SNTA1
SOS1
SYNE1
SYNE2
TAZ
TBX1
TBX20
TBX3
TBX5
TCAP
TGFB2
TGFB3
TGFBR1
TGFBR2
TMEM43
TMEM70
TMPO
TNNC1
TNNI3
TNNI3K
TNNT2
TP63
TPM1
TRDN
TRIM63
TRPM4
TRPM7
TSFM
TSPYL1
TTN
TTR
TXNRD2
VCL
XK
ZNF365

## Sheet: Table S2
Table S2. Characteristics of the reconstructed pGL3-Basic plasmids.
Reconstructed plasmid	5' restriction site	3' restriction site	UTR full length (bp)	Transcript ID	Location/genotype of the variant
pGL3-SCO2-WT	BglII	HindIII	222	SCO2_NM_001169109.1	5'-76/G
pGL3-SCO2-MT			222	SCO2_NM_001169109.1	5'-76/C
pGL3-CALM2-WT	XbaI	FseI	715	CALM2_NM_001305624.1	5'-335/TGTTGTTGTTG
pGL3-CALM2-MT			712	CALM2_NM_001305624.1	5'-335/TGTTGTTG
pGL3-TBX3-WT	XbaI	FseI	1586	TBX3_NM_016569.3	5'-886/AAGAAG
pGL3-TBX3-MT			1583	TBX3_NM_016569.3	5'-886/AAG

## Sheet: Table S3
Table S3. Overlap of rs1025341795 with known human circRNAs.
circBank ID	circBase ID	circVIS_ID	Length	Mapped gene	GRCh37 location	Exon M/N*
hsa_circCALM2_001	hsa_circ_0054468	circVIS_0061966	1141	CALM2	chr2:47387220-47397903	2/6
hsa_circCALM2_002	hsa_circ_0054467	circVIS_0061965	1110	CALM2	chr2:47387220-47389801	3/6
* Exon M/N shows the backsplice taking place between the pair of exons from the representative transcript.
